# Supplementary material for: Chromatin Loops as Allosteric Modulators of Enhancer-Promoter Interactions
Source: PLoS Comput Biol. 2014 Oct 23;10(10):e1003867. doi: 10.1371/journal.pcbi.1003867 (PMC4207457; doi:10.1371/journal.pcbi.1003867)
Supplement: Table S1 — List of parameter values for all presented simulations. (XLSX) [file pcbi.1003867.s008.xlsx]

## Sheet: Sheet1
Name	Figure #	Fiber crossing	Density	Flexibility (k)	Loop size (kb)	Excluded volume	# of loops	1 monomer = x bps
Standard	2,3,4,S2,S6	yes	0.02	3	30	yes	1	500
Without topo-II	S4	no	0.02	3	30	yes	1	500
Low density	S4	yes	0.01	3	30	yes	1	500
Density 0.05	S4	yes	0.05	3	30	yes	1	500
Density 0.1	S4	yes	0.1	3	30	yes	1	500
High density	S4	yes	0.2	3	30	yes	1	500
More flexible	S3	yes	0.02	2	30	yes	1	500
Less flexible	S3	yes	0.02	4	30	yes	1	500
Smaller loop	S1	yes	0.02	3	15	yes	1	500
Larger loop	S1	yes	0.02	3	60	yes	1	500
Smallest loop	S1	yes	0.02	2	2.5	yes	1	250
Phanton chain	S5	yes (transparent chain)	0.02	3	30	no	1	500
Two-loop	S7	yes	0.02	3	30 per loop	yes	2	500
